# Supplementary material for: Towards Haemoglobin Detection in Finger-Prick Sampling via Low-Cost Disposable Sensor Chips Based on eMIPs on Plasmonic Optical Fiber Probes
Source: Nanomaterials (Basel). 2026 May 14;16(10):602. doi: 10.3390/nano16100602 (PMC13210363; doi:10.3390/nano16100602)
Supplement: Supplementary file 1 [file nanomaterials-16-00602-s001.zip]

Archive with 1 entries (1 files):
- nanomaterials-4280127-supplementary.pdf
